# Supplementary material for: Transcription Factor CREB3L1 Regulates the Expression of the Sodium/Iodide Symporter (NIS) in Rat Thyroid Follicular Cells
Source: Cells. 2022 Apr 13;11(8):1314. doi: 10.3390/cells11081314 (PMC9029047; doi:10.3390/cells11081314)
Supplement: Supplementary file 1 [file cells-11-01314-s001.zip]

Archive with 1 entries (1 files):
- cells-1634358-supplementary.pdf
